# Supplementary material for: Nutrition Knowledge and Food Literacy Among Persons with Multiple Sclerosis—Development and Validation of Patient-Reported Outcome Measures
Source: Nutrients. 2024 Nov 26;16(23):4043. doi: 10.3390/nu16234043 (PMC11643976; doi:10.3390/nu16234043)
Supplement: Supplementary file 1 [file nutrients-16-04043-s001.zip]

Archive with 1 entries (1 files):
- nutrients-3305940-supplementary.pdf
